# Supplementary material for: The Influence of the Degree of Forest Management on Methylmercury and the Composition of Microbial Communities in the Sediments of Boreal Drainage Ditches
Source: Microorganisms. 2022 Oct 6;10(10):1981. doi: 10.3390/microorganisms10101981 (PMC9609920; doi:10.3390/microorganisms10101981)
Supplement: Supplementary file 1 [file microorganisms-10-01981-s001.zip]

Archive with 1 entries (1 files):
- microorganisms-1920212-supplementary.pdf
